# Supplementary material for: The major barriers to evidence‐informed conservation policy and possible solutions
Source: Conserv Lett. 2018 May 8;11(5):e12564. doi: 10.1111/conl.12564 (PMC6473637; doi:10.1111/conl.12564)
Supplement: Supplementary file 2 — Translated Abstract [file CONL-11-na-s002.zip]

Archive with 4 entries (4 files):
- Arabic.pdf
- Bengali.pdf
- Punjabi.pdf
- Translations.pdf
